# Supplementary material for: The Association between Dietary Habits and Rapid Postoperative Recovery of Rotator Cuff Repair
Source: Nutrients. 2023 Oct 28;15(21):4587. doi: 10.3390/nu15214587 (PMC10648498; doi:10.3390/nu15214587)
Supplement: Supplementary file 1 [file nutrients-15-04587-s001.zip]

Archive with 1 entries (1 files):
- nutrients-2639365-supplementary.pdf
